# Supplementary material for: Gender Differences in Obstructive Sleep Apnea: A Preliminary Clinical and Polysomnographic Investigation
Source: Neurol Int. 2025 May 29;17(6):85. doi: 10.3390/neurolint17060085 (PMC12195948; doi:10.3390/neurolint17060085)
Supplement: Supplementary file 1 [file neurolint-17-00085-s001.zip]

Archive with 1 entries (1 files):
- neurolint-3622734-supplementary.pdf
